# Supplementary material for: Nanoscale Interaction of Endonuclease APE1 with DNA
Source: Int J Mol Sci. 2024 May 9;25(10):5145. doi: 10.3390/ijms25105145 (PMC11121393; doi:10.3390/ijms25105145)
Supplement: Supplementary file 1 [file ijms-25-05145-s001.zip]

Archive with 1 entries (1 files):
- ijms-2946509-supplementary.pdf
